# Supplementary material for: CRISPR/dCas9-Mediated DNA Methylation Editing on emx2 in Chinese Tongue Sole (Cynoglossus semilaevis) Testis Cells
Source: Int J Mol Sci. 2024 Jul 11;25(14):7637. doi: 10.3390/ijms25147637 (PMC11277268; doi:10.3390/ijms25147637)
Supplement: Supplementary file 1 [file ijms-25-07637-s001.zip]

Archive with 1 entries (1 files):
- ijms-3054143-supplementary.pdf
